# Supplementary material for: Enhancement of Resistive Switching Performance in Hafnium Oxide (HfO2) Devices via Sol-Gel Method Stacking Tri-Layer HfO2/Al-ZnO/HfO2 Structures
Source: Nanomaterials (Basel). 2022 Dec 22;13(1):39. doi: 10.3390/nano13010039 (PMC9823911; doi:10.3390/nano13010039)
Supplement: Supplementary file 1 [file nanomaterials-13-00039-s001.zip]

Archive with 1 entries (1 files):
- nanomaterials-2042957-supplementary.pdf
